# Supplementary material for: Translation, Cultural Adaptation, and Reliability and Validity Testing of a Chinese Version of the Freezing of Gait Questionnaire (FOGQ-CH)
Source: Front Neurol. 2021 Nov 23;12:760398. doi: 10.3389/fneur.2021.760398 (PMC8649621; doi:10.3389/fneur.2021.760398)
Supplement: Supplementary file 1 [file Data_Sheet_1.xlsx]

## Sheet: Pre-test study
Number	Age	Gender(male:1, female:2)	Height	Weight	Duration	Modified H&Y Stage	MMSE
1	69	2	1.55	52	19	3	28
2	68	1	1.63	71	15	2	30
3	65	2	1.58	64	5	1.5	27
4	76	1	1.7	65	8	3	25
5	66	1	1.75	75	6	1	25
6	46	2	1.56	70	2	1	30
7	58	1	1.58	60	3	2	25
8	52	2	1.65	64	0.5	1	30
9	63	1	1.7	70	4	1.5	27
10	65	1	1.73	59	1.5	1.5	27

## Sheet: Content reliability test
	FOGQ1	FOGQ2	FOGQ3	FOGQ4	FOGQ5	FOGQ6
Specialist1	1	1	1	1	1	1
Specialist2	1	1	1	1	1	1
Specialist3	1	1	1	1	1	1
Specialist4	1	1	1	1	1	1
Specialist5	1	0	1	1	1	1	S-CVI
I-CVI	1	0.8	1	1	1	1	0.97

## Sheet: Reliability test
Number	Gender（male:1,female:2）	Age	Height	Weight	MMSE	Modified H&Y stage	Duration	FOGQ-Ⅰ-1	FOGQ-Ⅱ-1	FOGQ-Ⅰ-2	FOGQ-Ⅱ-2	FOGQ-Ⅰ-3	FOGQ-Ⅱ-3	FOGQ-Ⅰ-4	FOGQ-Ⅱ-4	FOGQ-Ⅰ-5	FOGQ-Ⅱ-5	FOGQ-Ⅰ-6	FOGQ-Ⅱ-6	FOGQ-Ⅰ-sum	FOGQ-Ⅱ-sum
1	1	69	1.72	75	29	2	5	3	2	2	2	4	4	3	2	2	0	3	2	17	12
2	2	69	1.67	51.9	29	3	12	1	1	1	1	1	3	1	1	1	1	1	0	6	7
3	1	66	1.71	74	24	1	4	1	1	0	0	1	1	1	1	1	1	1	1	5	5
4	2	69	1.54	45	30	2	4	2	2	3	3	1	3	0	1	1	1	1	1	8	11
5	2	62	1.56	62.8	30	1	10	1	1	1	1	2	1	1	1	0	0	0	1	5	5
6	2	74	1.58	76	28	1	3	1	1	1	2	4	4	1	1	1	1	1	1	9	10
7	2	65	1.56	36	29	3	7	2	2	1	0	1	0	1	0	0	0	0	0	5	2
8	2	67	1.57	43	28	1	19	1	1	1	1	3	4	2	2	0	0	0	2	7	10
9	2	58	1.5	50.5	28	2	6	2	2	2	2	3	3	2	4	0	2	0	4	9	17
10	2	67	1.62	70	29	2	8	2	2	2	2	2	0	1	0	1	0	1	0	9	4
11	1	75	1.64	50	29	2.5	15	3	3	2	2	2	2	4	3	0	3	0	2	11	15
12	1	70	1.67	65	28	1	4	1	1	0	0	1	1	1	1	0	0	1	1	4	4
13	2	69	1.52	50	24	3	16	3	3	2	2	4	4	2	2	1	1	2	2	14	14
14	2	66	1.6	70	29	2	12	2	2	1	2	3	3	2	2	1	2	3	2	12	13
15	1	72	1.58	65	27	2.5	5	2	2	2	3	3	4	2	3	3	2	3	3	15	17
16	1	71	1.53	78	26	2.5	15	3	3	3	3	4	4	1	2	0	0	0	2	11	14
17	1	72	1.78	65	25	1.5	3	2	2	1	1	1	2	0	1	1	1	0	0	5	7
18	1	76	1.68	72.5	27	1	3	1	1	1	1	1	1	2	2	1	1	0	1	6	7
19	2	71	1.58	60	27	2	3	1	2	1	2	1	2	2	2	0	1	1	2	6	11
20	1	77	1.61	53.2	24	1	4	2	2	1	3	4	3	2	4	2	3	2	3	13	18
21	2	64	1.57	57	27	3	4	3	2	2	1	1	3	2	4	0	1	0	1	8	12
22	2	68	1.55	63	26	2	4	2	2	1	0	1	1	1	1	0	1	0	0	5	5
23	1	70	1.8	65	30	3	4	2	1	2	1	3	4	2	3	2	3	2	3	13	15
24	2	68	1.58	69	29	2	6	2	2	1	1	4	4	2	2	2	2	3	2	14	13
25	2	64	1.59	61	29	2	2	2	2	1	0	2	2	2	4	2	2	2	2	11	12
26	1	74	1.63	70	26	3	3	2	2	1	1	3	4	1	1	1	1	1	1	9	10
27	2	78	1.52	36	24	2	9	4	4	3	3	3	4	4	4	3	3	3	3	20	21
28	2	70	1.67	65	28	3	12	1	0	1	1	3	3	4	3	4	4	0	2	13	13
29	2	66	1.59	62	28	3	3	2	2	2	2	2	2	2	2	2	2	3	2	13	12
30	1	71	1.77	76	28	2	7	1	1	1	1	2	2	4	4	4	4	4	4	16	16
31	1	66	1.59	62	28	2	11	1	2	0	1	1	3	1	2	1	2	2	0	6	10

## Sheet: Validity test
Number	Gender(male:1, female:2)	Age	Height	Weight	MMSE	Modified H&Y Stage	Duration	fall (falled:1, didn't fall:0)	fall number	one fall (≥1 times: 1, <1 time:0)	mutipule fall (≥2 times: 1, <2 time:0)	FOGQ	UPDRSⅡ	UPDRS Ⅲ	TUGT	TUGT-Cog	10MWT-V	10MWT-L
1	1	72	1.58	65	27	2.5	5	1	1	1	0	15	12	33	10.8	15.7	1.14286	0.5
2	2	65	1.56	36	29	3	7	0	0	0	0	5	7	19	8.2	9.4	1.21655	0.588235
3	2	69	1.52	50	30	1	7	0	0	0	0	1	6	14	6.7	6.8	1.34771	0.588235
4	1	49	1.65	56	30	2	3	1	1	1	0	3	10	26	7.7	8.2	1.26904	0.666667
5	2	66	1.6	70	29	2	12	1	1	1	0	12	9	24	9.1	8.4	1.25313	0.588235
6	1	75	1.64	50	29	2.5	15	1	8	1	1	11	9	25	9.1	10.3	1.04822	0.555556
7	1	73	1.66	49	25	2.5	6	0	0	0	0	9	23	57	10.3	15.8	1.4245	0.625
8	2	70	1.62	60	30	2	2	0	0	0	0	2	4	9	6.5	6.1	1.41643	0.833333
9	2	69	1.54	45	30	2	4	0	0	0	0	8	9	31	8.9	8.7	1.14679	0.625
10	1	76	1.68	72.5	27	1	3	0	0	0	0	6	10	3	7.1	6.1	1.65017	0.769231
11	1	69	1.72	75	29	2	5	0	0	0	0	17	5	30	8.8	10.1	1.42045	0.714286
12	1	70	1.8	65	30	3	4	0	0	0	0	13	8	59	19.5	23.3	0.572738	0.344828
13	2	69	1.61	60	28	1	6	0	0	0	0	2	6	5	8	7.7	1.09649	0.588235
14	2	67	1.6	64	29	1	8	0	0	0	0	5	3	2	7.5	7.1	1.44092	0.588235
15	2	67	1.57	43	28	1	19	1	1	1	0	7	8	30	6.7	8	1.35135	0.555556
16	1	61	1.74	70.7	27	2.5	10	0	0	0	0	3	10	34	9.7	11.2	1.32979	0.769231
17	2	62	1.56	62.8	30	1	10	0	0	0	0	5	11	3	8.1	8.5	1.3369	0.555556
18	2	69	1.67	51.9	29	3	12	0	0	0	0	7	16	23	13.75	25.1	0.964	0.556
19	1	80	1.74	62	27	3	10	0	0	0	0	20	15	23	28.81	54.6	0.455	0.244
20	1	68	1.63	71	30	2	15	0	0	0	0	11	14	17	16.878	18.578	0.924	0.5
21	2	65	1.58	64	27	1.5	5	0	0	0	0	7	12	23	14.132	16.694	0.909	0.5
22	1	76	1.7	65	25	3	8	1	12	1	1	19	32	19	17.122	18.928	1.034	0.526
23	1	66	1.75	75	27	1	6	0	0	0	0	13	15	12	13.372	16.494	1.378	0.625
24	2	46	1.56	70	30	1	1	0	0	0	0	2	1	2	11.944	13.736	1.271	0.588
25	1	58	1.58	60	25	2	3	0	0	0	0	4	11	30	14.138	14.734	1.279	0.667
26	2	52	1.65	64	30	1	1	0	0	0	0	0	2	5	10.118	13.638	1.416	0.714
27	1	63	1.7	70	27	1.5	4	0	0	0	0	10	9	15	10.556	12.826	1.227	0.625
28	1	65	1.73	59	27	1.5	1.5	1	5	1	1	13	8	18	21.984	28.86	0.625	1.25
29	1	79	1.6	55	27	1	1	0	0	0	0	5	14	19	15.044	17.636	1.324	0.556
1	2	80	1.56	40	29	2	6	1	1	1	0	5	7	19	15.424	17.41	0.889	0.434
31	2	68	1.56	60	28	2	6	1	2	1	1	9	14	34	16.146	16.564	1.036	0.5
32	1	67	1.7	65	24	2.5	7	1	3	1	1	16	18	30	12.78	15.26	1	0.526
33	1	80	1.64	65	28	4	5	0	0	0	0	22	20	33	25.323	30.082	0.824	0.435
34	2	67	1.55	47	30	1.5	20	1	3	1	1	8	12	15	8.55	10.26	1.258	0.556
